# Supplementary material for: Neural timing of stimulus events with microsecond precision
Source: PLoS Biol. 2018 Oct 26;16(10):e2006422. doi: 10.1371/journal.pbio.2006422 (PMC6221347; doi:10.1371/journal.pbio.2006422)
Supplement: S1 Data — (XLSX) [file pbio.2006422.s002.xlsx]

## Sheet: Fig2A
EFP	MUA
0.0531698	0.0622627
0.0538058	0.0785037
0.0590369	0.0852949
0.0608582	0.0902836
0.0648914	0.0935932
0.066491	0.0936656
0.0670938	0.0968003
0.0710557	0.104194
0.0724312	0.106049
0.0734869	0.107261
0.076246	0.109306
0.0782043	0.109763
0.0796347	0.118837
0.0807402	0.124998
0.081	0.128602
0.0817174	0.13258
0.0836124	0.134378
0.0851278	0.136566
0.0862645	0.141062
0.0879981	0.155094
0.0901332	0.156469
0.0915091	0.158971
0.0949838	0.161183
0.096601	0.161738
0.100776	0.165213
0.103638	0.165536
0.103708	0.197298
0.104031	0.206221
0.106666	0.228079
0.108318	0.230436
0.129318	0.232401
0.130595	0.23306
0.136216	0.245065
0.13663	0.258518
0.140683	0.268333
0.154947	0.269657
0.158506	0.28023
0.163187	0.286305
0.164987	0.302667
0.17386	0.318225
0.206958	0.328822
0.215468	0.331083
0.229568	0.338269
0.23323	0.350878
0.240482	0.377979
0.241836	0.415664
0.249634	0.416992
0.287973	0.419299
0.305429	0.422174
0.336351	0.423146
0.341547	0.425336
	0.431903
	0.456173
	0.471344
	0.484499
	0.491573
	0.502979
	0.510122
	0.525846
	0.548799
	0.550504
	0.562691
	0.571495
	0.573773
	0.5759
	0.585298
	0.600561
	0.617164
	0.6177
	0.636376
	0.644992
	0.655079
	0.687188
	0.712791
	0.719833
	0.732202
	0.754092
	0.81666
	0.824025
	0.838412
	0.844847
	0.851394
	0.858112
	0.860741
	0.86865
	0.888287
	0.895723
	0.934423
	0.938662
	0.94038
	0.941757
	0.965887
	1.0513
	1.13007
	1.14685
	1.29126
	1.2999
	1.31276
	1.3453
	1.37692
	1.41988

## Sheet: Fig2B
EFP	MUA
0.0531698	0.0622627
0.0538058	0.0785037
0.0590369	0.0852949
0.0608582	0.0902836
0.0648914	0.0935932
0.066491	0.0936656
0.0670938	0.0968003
0.0710557	0.104194
0.0724312	0.106049
0.0734869	0.107261
0.076246	0.109306
0.0782043	0.109763
0.0796347	0.118837
0.0807402	0.124998
0.081	0.128602
0.0817174	0.13258
0.0836124	0.134378
0.0851278	0.136566
0.0862645	0.141062
0.0879981	0.155094
0.0901332	0.156469
0.0915091	0.158971
0.0949838	0.161183
0.096601	0.161738
0.100776	0.165213
0.103638	0.165536
0.103708	0.197298
0.104031	0.206221
0.106666	0.228079
0.108318	0.230436
0.129318	0.232401
0.130595	0.23306
0.136216	0.245065
0.13663	0.258518
0.140683	0.268333
0.154947	0.269657
0.158506	0.28023
0.163187	0.286305
0.164987	0.302667
0.17386	0.318225
0.206958	0.328822
0.215468	0.331083
0.229568	0.338269
0.23323
0.240482
0.241836
0.249634
0.287973
0.305429
0.336351
0.341547

## Sheet: Fig2CD
Detection Reliability	Number of Sites	Response latency (ms)	SD (ms)	Median Recording Depth (µm)	25% Quantile Recording Depth (µm)	75% Quantile Recording Depth (µm)
0.05	408	10.3303	0.527202	700	415	1025
0.1	356	10.123	0.457616	725	430	1060
0.15	288	9.54068	0.352388	750	470	1080
0.2	271	9.51087	0.351132	750	470	1080
0.25	253	9.48774	0.341547	760	470	1110
0.3	240	9.50987	0.340834	770	490	1130
0.35	231	9.42337	0.334739	790	500	1137.5
0.4	213	8.94771	0.301495	790	517.5	1140
0.45	194	8.73638	0.277631	800	520	1150
0.5	179	8.51783	0.252124	840	580	1150
0.55	163	8.38587	0.242487	840	615	1157.5
0.6	145	8.1573	0.229419	850	630	1180
0.65	130	8.06501	0.208031	890	660	1200
0.7	109	7.56542	0.175204	900	680	1242.5
0.75	102	7.52798	0.171844	945	690	1250
0.8	82	7.18747	0.138656	990	710	1330
0.85	70	7.02865	0.121489	1035	820	1340
0.9	51	6.37823	0.103638	1150	890	1397.5
0.95	33	6.00931	0.100776	1200	927.5	1392.5

## Sheet: Fig2E
Average Number of Spikes	EFP SD (ms)
7.7375	0.0531698
4.9	0.0538058
5.725	0.0590369
6.7625	0.0608582
5.3875	0.0648914
10.0875	0.066491
1.075	0.0670938
3.025	0.0710557
0.95	0.0724312
2.7625	0.0734869
4.15	0.076246
6.425	0.0782043
9.9125	0.0796347
7.8375	0.0807402
5.75	0.081
3.425	0.0817174
7.225	0.0836124
4.4375	0.0851278
0.1125	0.0862645
9.9875	0.0879981
8.9	0.0901332
4.5	0.0949838
6.3375	0.096601
8.3125	0.100776
6.9875	0.103638
1.3125	0.103708
9.5	0.104031
9.2875	0.106666
3.55	0.108318
0.95	0.129318
5.2375	0.130595
5.15	0.136216
1.1375	0.13663
2.6125	0.140683
1.875	0.154947
4.0625	0.158506
10	0.163187
8.4625	0.164987
1.2125	0.17386
0.5	0.206958
0.3375	0.215468
0.075	0.229568
1.5875	0.23323
0.975	0.240482
7.1875	0.241836
1.5625	0.249634
1.7	0.287973
4.125	0.305429
6.6125	0.336351
0.6375	0.341547

## Sheet: Fig2F
Average Number of Spikes	Response Latency (ms)
7.7375	5.54787
4.9	5.63225
5.725	5.70254
6.7625	5.37911
5.3875	5.4903
10.0875	5.1964
1.075	5.84454
3.025	7.01022
0.95	5.76379
2.7625	5.75594
4.15	7.10157
6.425	6.9585
9.9125	5.47209
7.8375	5.77337
5.75	5.75178
3.425	6.9558
7.225	7.04709
4.4375	5.82306
0.1125	5.9237
9.9875	5.60587
8.9	5.30391
4.5	7.25561
6.3375	6.08687
8.3125	5.7441
6.9875	6.92029
1.3125	7.27662
9.5	5.41774
9.2875	5.6021
3.55	6.16021
0.95	6.09409
5.2375	7.16343
5.15	7.21151
1.1375	8.29272
2.6125	8.38587
1.875	7.56542
4.0625	7.35542
10	5.9067
8.4625	6.00931
1.2125	8.07649
0.5	7.83455
0.3375	10.5041
0.075	9.99366
1.5875	7.66284
0.975	11.1239
7.1875	6.29941
1.5625	9.91806
1.7	10.5902
4.125	7.43854
6.6125	7.31498
0.6375	9.59188

## Sheet: Fig2G
Average Number of Spikes	EFP Peak Amplitude (mV)
7.7375	0.421625
4.9	0.384172
5.725	0.332958
6.7625	0.341379
5.3875	0.390626
10.0875	0.351322
1.075	0.260593
3.025	0.137937
0.95	0.276403
2.7625	0.313975
4.15	0.12803
6.425	0.155318
9.9125	0.364365
7.8375	0.142616
5.75	0.302627
3.425	0.137544
7.225	0.13423
4.4375	0.110098
0.1125	0.202455
9.9875	0.13429
8.9	0.310229
4.5	0.224217
6.3375	0.158546
8.3125	0.136176
6.9875	0.159065
1.3125	0.113245
9.5	0.294014
9.2875	0.239309
3.55	0.112814
0.95	0.151037
5.2375	0.190263
5.15	0.229488
1.1375	0.0991119
2.6125	0.103707
1.875	0.182146
4.0625	0.142351
10	0.180927
8.4625	0.237533
1.2125	0.125012
0.5	0.121098
0.3375	0.0769344
0.075	0.097541
1.5875	0.129993
0.975	0.0841064
7.1875	0.121979
1.5625	0.117537
1.7	0.101221
4.125	0.110348
6.6125	0.117973
0.6375	0.0900057

## Sheet: Fig4B
1 ms wideband chirp	3 ms wideband chirp	6 ms wideband chirp	12 ms wideband chirp			1 ms midband chirp	3 ms midband chirp	6 ms midband chirp	12 ms midband chirp			1 ms narrowband chirp	3 ms narrowband chirp	6 ms narrowband chirp	12 ms narrowband chirp
3.33957	3.8817	4.12754	3.70998			3.13957	3.43504	4.98846	5.14754			3.15397	5.72069	5.90068	9.05397
3.2368	3.8667	4.85311	6.11712			3.01176	3.29605	3.79337	4.86801			3.26863	5.31087	5.35052	5.33957
3.23242	3.9167	4.83932	8.09708			3.11001	3.2738	5.02725	4.87426			4.96754	6.35908	5.18676	7.22694
3.22811	3.8742	4.89658	8.17639			3.12087	3.39748	5.08328	5.1368			2.6307	5.28051	5.3867	9.46457
3.20504	3.91001	4.8669	8.0817			3.13254	3.4842	3.82504	4.72725			4.9342	7.73141	5.38501	5.51801
3.23501	3.9192	4.89449	8.13328			3.13087	3.4669	3.8117	4.80819			4.9942	6.89966	5.34658	7.54513
3.2092	3.90656	4.8317	8.87035			5.74976	3.36337	5.06259	4.83676			2.83402	7.00531	8.19605	9.03494
3.33837	3.8942	4.13141	5.89621			5.17383	3.25283	3.82254	6.62426			5.52121	7.99569	5.07291	9.03494
3.33337	3.92087	6.34123	5.4792			3.10902	3.2867	3.7642	6.21444			3.1823	5.19301	5.38587	8.67811
3.2167	3.9067	4.81337	6.0142			3.01837	3.20504	3.81587	5.23328			2.80994	7.22939	5.08498	7.55016
3.20754	3.93051	6.26272	8.69504			3.14337	3.4817	5.01777	5.21949			5.57605	8.96504	8.18004	7.06254
3.34837	3.91587	4.88846	5.43504			3.01432	3.28837	3.7267	4.2669			5.04391	5.26365	8.28319	13.5252
3.2142	3.93408	6.33494	5.5417			3.08504	3.2767	4.4717	4.31712			4.89391	6.92504	7.45908	11.6457
3.25283	3.87984	7.26777	3.7692			5.76863	3.36587	3.70837	5.82013			5.02121	6.52837	8.17873	7.52466
3.21337	3.93498	6.33772	5.95004			5.79569	3.23587	5.10139	4.36891			5.55004	6.5557	7.89033	8.97846
3.3117	3.84837	4.6842	5.7573			3.09212	3.28504	5.09104	4.39976			4.03124	8.9488	8.41837	5.50373
3.24254	3.9117	5.16355	7.81346			3.10531	3.45004	5.34708	4.37069			2.66712	5.28309	8.75908	10.4609
3.2067	3.89337	5.00052	8.53837			3.1618	3.28587	5.30139	4.22466			4.03501	7.32846	5.08408	11.934
5.1919	3.93498	6.33498	8.17962			5.17811	3.37087	5.35194	5.30161			5.60484	8.0738	5.26643	11.9709
3.22587	3.92254	4.90809	5.90504			5.14754	3.2217	5.0392	5.90915			2.56949	7.8042	8.20105	11.6919
3.22087	3.92035	4.97476	7.80283			5.18846	3.36504	5.08587	4.1842			2.60828	6.68932	8.54708	13.5118
5.21087	3.90837	6.33587	8.0317			3.1155	3.37811	4.5057	6.16346			4.03673	7.58031	8.47754	9.12783
5.21587	3.92897	4.94212	7.78415			5.77466	3.36754	5.32725	5.97516			2.77984	6.83855	8.23087	5.61444
3.26259	3.88759	7.36754	7.78501			5.76259	3.3792	5.3017	5.80742			2.81355	6.11801	8.05283	11.9933
3.35087	3.93004	6.34976	6.75337			3.1198	3.28837	5.13124	5.04033			5.31444	7.54837	5.01777	8.70462
3.23254	3.9292	6.36604	7.79794			3.19143	3.34708	4.3669	5.7988			5.51272	5.12013	5.35624	5.60194
3.25587	3.90052	5.00052	8.11432			3.09018	3.15484	4.3742	6.26623			2.6368	7.91891	9.00311	6.95462
3.22004	3.9169	5.2367	7.87004			3.11444	3.40531	5.18319	6.47087			2.70809	7.96087	5.24123	12.5428
4.0992	3.87587	7.14018	7.81346			3.0917	3.46837	5.49748	5.8698			3.22811	7.3517	8.19004	12.4324
3.25819	3.88587	5.03408	7.75337			5.35915	3.3617	5.61863	5.7919			2.72754	7.57516	8.71837	12.3591
3.20484	3.92837	4.93772	6.82254			5.24277	3.38504	5.34966	5.86533			2.6738	8.00624	8.10828	11.3471
3.2142	3.84337	6.6542	7.9169			5.3738	3.3742	5.5807	5.20105			2.72426	9.02383	8.16777	9.11801
3.23124	3.97639	5.1419	6.69837			3.00656	5.52476	5.35994	4.39143			2.67291	7.00337	8.26259	10.8394
3.26365	3.9817	4.9419	8.61355			3.0917	3.38754	5.93673	6.42254			2.68494	9.45439	9.21735	10.8921
3.22254	3.9242	5.0118	6.0655			3.9692	4.2992	5.25504	5.79301			3.5492	6.05462	8.08754	9.43031
3.18337	3.9817	4.97087	7.22337			5.2192	4.20915	4.31337	6.35587			2.6169	8.10004	8.0198	11.0169
3.2057	3.92837	6.26518	5.63673			3.0988	3.33944	5.34926	5.5698			4.05311	8.1542	8.45052	11.3785
4.05337	3.93254	6.72466	7.82516			5.18759	3.41518	5.42725	6.58759			2.75915	9.46346	8.10551	7.7669
3.21346	3.91777	5.02694	4.19513			5.18328	3.29587	5.22552	5.77725			2.77962	8.95484	8.0517	10.66
3.22035	3.97552	5.1823	5.6167			3.18319	3.41735	5.22962	5.87639			4.96001	6.93254	6.70105	9.95068
3.23051	3.82754	6.65373	8.0492			3.18957	2.60462	5.49004	6.0467			3.57516	7.69605	5.09504	12.0893
3.22294	3.96444	7.47873	7.97466			5.16518	3.35742	5.32004	5.87087			4.93156	8.7118	5.50373	8.95105
3.25254	3.9792	6.59605	5.68766			5.18932	3.50624	5.64143	5.86891			4.0842	7.99235	8.0667	13.2042
5.25139	3.97962	5.21254	7.70087			3.00439	3.39504	5.8667	4.38498			2.75052	7.95161	8.08242	7.92291
5.79754	4.06712	6.49605	5.74301			3.61863	4.26337	5.53408	5.89254			4.25819	7.51001	6.57783
3.1842	4.05624	5.22837	5.97984			5.81949	3.33504	5.22294	6.03498			4.12846	7.54926	5.21444
3.26004	3.98837	5.55915	5.8919			3.10656	3.41346	5.79277	5.80837			4.10531	8.2717	6.77639
4.1017	3.98328	6.4467	8.09143			3.11735	4.23932	5.5392	5.52984			2.73766	9.78587	6.80754
3.26735	3.96355	6.64104	8.1192			3.13766	3.33754	5.20087	6.60016			2.5655	6.86254	9.03772
3.21259	3.98051	5.99363	5.76712			3.91604	3.39004	4.5642	5.35837			5.01533	7.77466	8.20484
3.27426	3.9892	6.6492	8.07294			5.21432	3.35397	5.50068	6.34254			2.72639	9.51801	5.64535
3.28587	3.93242	6.5092	3.86533			2.35373	3.50551	5.39976	5.49277			4.90742	8.36432	8.23004
3.23328	3.93766	7.01001	8.37754			3.18855	3.32897	3.98004	5.12568			2.59018	8.12013	8.26504
3.18932	4.08087	5.1092	8.07552			3.19018	4.2467	5.53855	5.80742			3.8655	9.97013	7.68415
3.23328	4.08673	5.6317	5.6167			3.18408	5.63408	4.35439	5.46518			2.70373	7.38754	6.40998
4.03319	3.97013	7.1117	7.9417			3.19143	3.5169	4.70373	5.73676			4.99363	8.0573	10.2544
3.27383	4.07639	6.31254	8.06337			5.24018	3.34708	4.72198	5.37208			3.16337	8.06087	8.32466
3.63309	4.08087	5.53328	5.47337			3.19104	3.35004	5.32984	9.65161			3.58087	8.68587	7.81735
4.39449	3.98504	6.71533	7.74391			3.88932	4.18408	5.31173	12.9572			2.61365	7.40837	6.28031
5.7807	3.9717	6.54004	5.64391			3.63156	3.39254	5.43766	5.87897			2.68051	8.55998
3.21801	3.97811	6.5142	7.88408			3.63141	3.5142	6.01259	5.80194			4.0692	7.6942
5.26801	4.08504	6.39143	6.70068			5.48837	3.40397	6.09754	6.09658			4.39883	7.9169
5.80828	3.92294	6.49966	8.09966			3.18957	3.42337	6.04621	5.97897			3.1517	6.67516
3.23254	3.97837	6.3542	7.61863			4.17661	5.23328	5.46863	5.88754			4.0698
3.20828	3.99363	6.11176	9.58501			4.31604	3.50068	4.81087	6.25139			4.10346
4.46518	3.97639	7.52383	5.74708			5.30754	2.51087	5.62516	6.11623			4.07587
3.57783	3.9742	5.91891	5.81444			5.43504	5.22516	5.36604	7.49837			4.0542
3.22783	4.28242	8.94301	5.6642			4.04605	4.24087	5.3238	5.82337			3.18501
3.23031	3.96087	8.6948	5.7092			5.73865	5.82337	5.5617	5.8323			4.0742
3.34391	4.1017	6.61259	6.05902			5.25504	5.08587	4.85908	5.83319			4.08754
4.08837	4.27248	8.89235	7.9919			3.18944	3.3617	5.85068	6.57939			4.23676
3.36001	5.37661	5.23309	6.93957			3.19235	3.51266	5.48846	6.49794			4.08846
3.35641	3.9617	6.50105	6.47208			3.15656	3.42846	5.67694	5.84587			5.42466
3.34235	4.03402	7.24123	8.50194			3.95504	3.50194	5.43337	5.79004			4.07754
4.29087	3.9917	6.97639	6.07783			3.20346	5.25254	5.0942	6.05531			4.36604
3.34708	4.0917	5.69966	5.97694			2.36001	3.51587	6.03498	6.1742			3.75225
3.64976	3.92466	6.72754	8.10837			4.13217	3.39277	4.75484	5.57783			4.09587
3.34708	4.28957	6.5167	4.08141			4.84791	4.22897	5.54837	7.16712			4.13754
3.35105	4.0942	9.08408	7.61444			5.51533	3.45254	5.60641	6.02837			4.09754
4.17035	3.99087	6.47035	5.71863			4.36777	6.81173	5.46777	6.08051			4.30551
3.35194	4.07587	9.14449	5.76533			5.4988	4.95225	3.80587	10.4998			4.07962
4.18415	3.98004	7.62294	8.10915			4.38587	4.19337	3.81254	5.93855			4.08031
4.26712	4.05225	7.01891	5.79301			2.33837	4.69033	5.81176	5.37121			4.28504
4.61259	4.0792	6.3867	5.41176			4.24363	5.26587	3.81337	5.78501			4.20994
4.26087	4.0892	6.8067	5.82121			3.62897	4.27254	5.57568	6.0167			4.34033
3.23051	6.58846	6.52552	9.5217			4.78766	5.12476	5.42466	5.69658			4.08124
5.25225	4.04569	6.68587	5.7617			6.77552	3.5092	3.81254	5.94087			4.16254
5.22208	4.1192	7.37254	6.09513			5.56173	3.43402	3.79087	10.1517			3.64449
3.23141	4.1073	5.21444	6.92587			4.1919	3.53031	3.7717	5.4442			4.2717
4.19587	3.98337	8.97208	7.99123			3.02466	3.50717	3.8092	5.72873			4.13004
6.53944	4.05828	6.50254	4.36004			5.54254	6.66365	3.81254	5.67087			4.03587
5.23587	4.04143	6.46004	5.79087			3.0692	4.97294	5.96272	6.08837			4.19535
5.67568	4.0942	7.66457	5.72873			3.0717	4.24535	6.8492	5.77605			4.93319
5.2807	3.98004	5.18846	7.67605			5.43504	5.7342	3.81254	5.73846			4.14212
3.37587	4.07337	9.13124	8.00998			4.77783	5.76346	3.79837	9.69794			4.96777
4.58254	4.15139	7.5807	7.07426			4.10504	6.98766	3.74254	6.58328			2.76259
5.22962	4.10373	7.12552	7.93837			3.8367	3.53141	5.6073	5.81173			2.74535
4.22587	5.08766	6.36173	5.9807			6.62013	5.00004	7.61643	5.73587			3.93004
5.64708	4.08754	7.4442	8.13051			5.32466	3.43587	5.2067	5.8017			2.74966
5.66259	3.97035	7.13754	9.6567			4.28587	4.4467	3.70337	5.9988			4.17337
3.38587	4.27105	7.06087	8.07504			3.0842	3.46087	6.11623	6.15087			4.2442
3.34449	4.08087	7.10337	6.94254			5.39104	4.98759	5.04504	6.17294			2.73766
4.11004	4.05016	7.58673	5.72811			5.38673	3.71604	5.88501	6.02466			6.51254
6.49301	4.08254	7.12754	6.94837			3.04363	5.67087	5.65225	4.37254			6.50742
6.56266	3.9842	7.43337	6.95837			6.7368	5.7567	5.25819	6.29004			6.66176
5.73051	4.29212	7.28328	8.1198			3.90254	5.16863	5.53504	4.3842			4.2292
4.54143	4.07754	8.35311	6.00641			3.05587	5.0767	3.67004	4.36337			4.2942
5.03759	3.9488	9.0307	7.5307			3.91604	4.9467	5.04143	4.38004			2.7198
4.44926	4.0919	6.5517	8.33837			5.96173	4.38004	4.80551	4.38004			4.35373
4.27069	4.04143	5.74708	4.5167			3.08837	6.48766	4.66623	6.0842			5.05819
5.71504	3.9917	8.89569	5.8542			6.37694	5.08837	5.6767	4.38004			5.09337
4.24449	4.04587	6.64708	6.97383			4.28498	6.00311	11.3243	5.8919			5.13141
5.70373	4.28217	5.99033	7.80337			3.08504	6.85397	5.17337	5.78156			4.95439
4.11837	4.08254	9.23141	8.81272			4.08242	3.44791	5.38051	4.3742			6.48156
4.98031	4.28766	6.6967	8.31837			4.21173	5.20902	5.4317	10.0683			4.20998
6.54254	4.06087	8.28504	11.7287			3.0892	3.3817	10.559	4.37254			4.31444
4.4192	4.97605	8.94018	6.93337			3.09337	4.94837	5.37552	4.38004
5.46365	4.07639	9.10641	6.97837			6.82013	5.75254	4.95915	5.77337
3.32837	4.05462	7.69883	6.9217			4.81432	3.47248	5.44569	4.33837
6.4867	4.05587	5.8368	9.29328			4.83319	5.8217	5.38402	6.26087
3.31087	4.03242	7.21087	8.29212			3.09587	4.2567	5.59087	10.2988
3.31087	4.03846	9.14708	5.08402			3.77254	3.6988	9.21518	5.97476
4.07725	4.04966	7.02426	5.8467			3.08754	3.73141	5.83944	5.90531
3.33242	4.06259	7.68846	5.88676			4.20551	5.71087	7.13766	5.9567
3.3192	6.52013	7.70161	6.91254			4.15837	3.4717	5.47248	5.8542
3.29926	5.29123	5.11863	7.64235			7.8073	3.48754	7.93156	7.61087
3.30337	5.33087	5.07013	6.52837			7.7517	3.45254	5.25819	4.30754
4.03673	4.03051	7.32294	5.82873			4.5017	3.48837	9.42811	5.4267
3.31087	4.10531	7.07837	7.09235			3.67984	3.48587	8.74363	7.7669
4.33754	4.28944	6.60754	6.90254			6.64621	3.47837	4.60068	6.14004
4.15998	6.59535	5.28587	8.32811			4.78932	3.46337	4.95998	5.28957
3.31837	4.12694	9.10052	8.78504			6.63673	3.4367	8.33837	6.0792
3.32754	6.5942	8.49535	4.94235			4.23673	3.5192	5.14535	11.5433
4.28855	4.26533	7.1917	12.0192			4.73319	4.90837	6.13156	6.04587
4.3417	5.38254	5.62337	8.18587			5.46518	3.41587	11.3805	5.92661
6.5692	4.29104	9.41346	6.84535			5.42013	3.35105	4.98759	7.9892
3.31337	4.52516	7.57754	6.87004			6.48504	3.48337	5.85742	4.2642
6.58932	5.2992	6.4419	7.89143			4.2692	3.4792	9.1617	7.50717
5.17754	4.02013	7.47962	5.62984			6.68494	6.59123	5.05311	6.28328
5.07587	6.57984	7.57783	8.62121			6.82121	3.7919	9.47811	5.78051
8.04004	4.06949	8.54301	11.3204			6.41712	5.2292	8.53242	5.85717
4.37291	4.01365	9.03242	5.9118			9.07846	5.46444	5.73415	7.79212
3.3342	4.08319	5.39391	8.29004			4.10016	3.3419	9.83754	6.56254
3.58504	4.08217	8.0692	5.52837			3.17754	5.27962	5.83501	10.0659
3.28944	4.2919	8.9392	11.2062			3.57811	5.83087	6.6717	10.4171
5.2817	4.22897	8.3342	8.0692			6.66173	4.15194	5.38494	5.40587
3.34337	4.30225	7.69748	6.81518			4.20346	6.90484	6.82897	7.82754
3.32754	4.27466	7.11173	8.84535			5.36346	5.06087	4.52208
3.34254	4.92004	7.54363	8.2067			6.52121	5.17158	5.37783
3.3342	5.27897	8.94301	5.83837			4.07639	3.64587	9.40624
4.37587	6.53759	7.79708	8.13759			7.31735	5.25504	8.78676
3.32087	6.57105	7.6073	4.44791			6.81712	4.99449	5.05742
3.32754	4.30828	7.6669	6.77639			5.12035	5.24587	5.27476
5.72873	4.93944	7.0742	5.6807			6.64791	5.15373	9.16735
5.70068	5.23004	7.20754	5.56254			6.97939	5.56355	5.81623
3.33837	4.30068	8.23957	7.10717			5.25346	6.31254	8.87254
4.58932	4.28855	8.36712	11.7942			5.51176	5.09708	8.69621
3.33587	4.07004	7.56259	6.03504			6.88415	3.31801	11.7997
3.30837	4.05161	7.1992	6.08932			5.22426	4.61837	8.99837
4.33766	4.29363	8.26518	8.14794			6.60373	4.50283	6.15194
3.3442	5.3738	6.57504	8.12962			5.29033	3.34708	5.82605
3.34337	5.39587	7.41259	5.4092			6.53328	5.53772	9.37248
5.14748	5.0792	4.9467	5.26337			7.92939	5.10484	9.23587
3.6617	5.58051	7.3517	7.59535			6.81735	5.20004	6.49504
6.56891	5.65641	6.87254	8.9542			6.55346	5.19658	7.30531
4.57337	5.39087	7.95397	7.45915			4.26754	3.23855	8.7573
4.36754	4.27291	9.00828	6.72035			5.23141	4.01604	8.06623
6.55068	4.12552	7.51254	8.77783			5.01173	5.21365	8.85194
9.1392	4.22846	7.88855	8.95016			7.83766	6.6542	8.47984
3.87504	4.12035	6.7192	8.7717			6.75641	5.20587	5.34621
6.62811	5.23004	8.1738	8.64535			7.87004	3.35373	7.37035
5.57337	6.54658	9.08156	4.6169			5.09087	7.97013	9.02158
5.2905	4.07639	9.36712	6.74708			6.87725	5.11087	6.06266
5.1323	4.07873	6.70504	7.76087			5.30311	4.8767	5.70105
6.7169	4.06346	10.7109	10.6031			9.07811	5.15742	9.48309
4.29104	4.0592	7.47725	5.99794			7.95809	6.40004	4.7442
4.88402	5.39277	4.99587	9.11949			4.05902	7.00194	4.8238
6.47939	6.56346	4.98087	9.0307			6.38141	4.49235	6.72587
8.01087	4.10139	5.05504	5.08309			7.9067	4.8073	8.95819
6.70998	5.70068	5.0342	7.9948			7.6948	5.17035	6.03242
9.4073	4.0698	5.0742	8.57897			9.49018	3.30139	8.18676
6.62208	6.42158	5.07754	10.0833			6.51365	5.29033	9.51444
6.82294	4.02811	5.01837	8.07087			4.65994	6.52035	4.64791
6.62294	5.23846	8.12811	12.4528			6.70531	5.9592	10.215
6.73957	5.2292	6.50194	8.61863			6.49791	6.71949
5.62962	4.02605	7.82962	8.82504			6.9323	6.6342
5.73309	4.97337	5.06754	5.05225			9.33766	6.63408
6.79837	6.94018	5.0792	6.10915			6.24301	5.8917
9.01001	4.01891	8.06801	7.18587			9.35908	4.79123
6.6988	4.03846	5.07254	11.1781			6.95016	6.65346
8.18587	4.21735	11.8925	7.91754			6.53754	5.64104
7.45016	6.43772	5.0642	10.3849			9.45194	3.35504
9.41365	5.30194	9.25397	10.1951			5.11176	5.08004
9.11777	5.3942	6.5842	7.8442			8.12069	10.0189
6.40439	6.50994	6.59587	11.6574			6.80254	7.02811
9.54449	4.04363	8.07754	9.3917			7.6392	6.6642
5.17694	5.34504	9.47661	7.16001			4.4292	3.29754
4.92516	5.26087	5.0667	5.42294			6.66863	3.35337
9.1842	5.65998	6.60587	6.7667			6.8948	3.36837
6.85311	4.06643	6.44791	7.29791			4.87013	5.31444
6.82873	4.29569	10.7198	13.7162			6.59391	3.3292
9.11254	4.30139	7.95754	11.2234			7.97208	6.78087
9.40068	5.05915	10.1522	5.50754			7.54018	3.26587
5.31087	3.77504	8.37291	10.5143			9.05462	3.28254
7.94754	4.1592	9.7868	12.9091			6.69123	5.21604
7.24301	4.90087	6.47725				7.88242	3.3742
6.70068	4.01777	6.75504				6.92337	6.0067
7.13124	5.21254	8.42587				7.78759	7.13766
6.94449	4.09123	9.32837				5.32504	4.20397
7.99569	4.52897	7.27754				9.36623	10.0075
6.5919	4.95551	6.56432				7.07939	7.02694
8.07984	4.51173	7.43837				5.0655	6.88141
5.12105	5.04794	8.34004				6.94708	5.02198
7.50087	6.45484	9.08504				7.41587	6.56949
3.82337	5.35902	9.50551				5.61355	9.87516
6.5942	5.88319	7.85254					4.51828
9.40819	4.2692	6.5669					5.66087
6.83587	5.06346	6.97605					4.40531
6.6317	5.64791	5.75587					4.40641
6.89363	5.20484	5.95624					5.71337
9.54449	6.4417	6.63254					5.11837
8.35068	4.25439	8.30225					6.00624
7.34143	5.49004	8.62087					6.6892
9.55346	6.92383	7.59708					4.71346
3.98415	4.1488	7.32837					8.23944
9.14587	5.08242	8.19391					6.7217
7.10225	6.43141	7.72725					5.9542
5.10373	5.3807	7.78754					7.66643
	5.28309	6.13498					6.77552
	5.2067	7.38587					6.60004
	4.14337	6.53337					6.69212
	5.32504	7.28855					7.09708
	6.46087	8.87754					5.11863
	6.3992	7.34254					10.091
	6.53865	8.23501					5.22466
	6.94976	9.37208					5.18504
	5.86891	7.34837					7.78587
	5.71176	9.4317					5.22337
	5.32087	7.3067					6.60902
	5.48337	8.36801					4.5967
	4.95225						4.4655
	6.55254						6.67426
	5.5692						5.42426
	5.39621						5.13141
	4.97158						5.62504
	4.18498						4.54123
	6.57254						8.24328
	6.49883						9.70819
	5.20742						4.48408
	5.42873						8.23415
	5.54328						6.55837
	5.89791						9.70915
	4.03772						7.39337
	6.51254						5.1492
	5.59301						6.59708
	4.07337
	3.74391
	6.69212
	5.88141
	5.62725
	8.08031
	6.3692
	5.67754
	5.46087
	6.75819
	6.9169
	5.27035
	6.5517
	6.38328
	5.51891
	6.97035
	5.38673
	4.90337
	3.75754
	9.02383
	4.59926
	5.95373
	4.24791
	6.56087
	5.71355
	6.53587
	5.65311
	5.37504
	6.26173
	5.59976
	5.67466
	5.73124
	5.32121
	5.05462
	6.41266
	5.51643
	4.79143
	5.03944
	4.2238
	4.9592
	6.65161
	9.13498
	6.78004
	5.38031
	5.6292
	6.2698
	8.41518
	5.19363
	5.57254
	6.76504
	5.30551
	6.30254
	4.14104
	5.55139
	6.22121
	6.93031
	4.17516
	5.6942
	5.70994
	5.88156
	4.96518
	6.7042
	4.98319
	5.67504
	5.82873
	5.46518
	5.63415
	3.98587
	6.86259
	5.3542
	7.57466
	5.29587
	5.75998
	6.90531
	4.15717
	5.39504
	6.92754
	5.20105
	4.17291
	6.20656
	5.2042
	5.57754
	6.6417
	3.99837
	4.98766
	6.7198
	5.33124
	4.1967
	4.05915
	4.15809
	6.92516
	7.77254
	4.16643
	7.51087
	4.03004
	5.04235
	6.20998
	9.14708
	5.21266
	7.29883
	5.19277
	6.9067
	4.01004
	4.0292
	5.92783
	4.04794
	8.53587
	6.92254
	4.78337
	8.49301
	6.10254
	7.06173
	6.20311
	6.89535
	5.7057
	5.59837
	5.14748
	6.93328
	5.71891
	6.86518
	4.73944
	4.19212
	6.88242
	6.96457
	3.9892
	6.02754
	4.14976
	6.94004
	5.97639
	6.05373
	8.59837
	4.58328
	6.7442
	9.87694
	4.12811
	5.57504
	6.7573
	4.12294
	6.55373
	7.30915
	4.1192
	9.47939
	4.59033
	6.45283
	7.12105
	7.3448
	8.46272
	4.08254
	5.91837
	5.6618
	4.13587
	6.96346
	6.76001
	4.14391
	7.74254
	6.85254
	6.31801
	5.88494
	6.59033
	9.11754
	6.20161
	6.94569
	8.99123
	5.07013
	5.53772
	4.0792
	7.7542
	6.09143
	5.5892
	5.39254
	6.92754
	6.58309
	4.02087
	6.72837
	8.29143
	5.05373
	8.16272
	4.13944
	4.14033
	4.04004
	4.13766
	5.02984
	8.45742
	4.1142
	4.13865
	4.0692
	4.0892
	5.28865
	4.08031
	5.69087
	5.8367
	4.0542
	6.8092
	8.98402
	6.74605
	7.62291
	6.85551
	6.52158
	5.80998
	5.5405
	6.86533
	6.99087
	4.05068
	5.83865
	4.17208
	4.0917
	7.8655
	7.10068
	5.63254
	7.83855
	7.3323
	8.31604
	4.07587
	5.60754
	5.7567
	4.09004
	8.48402
	4.0917
	6.0567
	4.12837
	6.60484
	5.96777
	7.24513
	4.14143
	4.12939
	9.02783
	6.68004
	6.44569
	4.12846
	4.09004
	8.31533
	4.12291
	4.09033
	4.08328
	4.0992
	4.11643
	5.73087
	7.01863
	4.95551
	7.2967
	6.7192
	7.45052
	5.88408
	7.13846
	6.86087
	6.98328
	4.08673
	8.50717
	4.06777
	6.7067
	8.14605
	4.10004
	4.10587
	5.71004
	4.08676
	4.11457
	5.5992
	4.07426
	7.40139
	6.35551
	4.11643
	4.10004
	6.13242
	8.42466
	7.9948
	7.31777
	7.83319
	4.08337
	8.82035
	5.05624
	8.66004
	4.11365
	4.1118
	7.76365
	7.31754
	6.6419
	6.83855
	6.69569
	7.74926
	6.2192
	6.58254
	5.77337
	6.90837
	7.33141
	4.07897
	7.10337
	5.39658
	5.07873
	7.09754
	7.54926
	6.69794
	8.20902
	6.91173
	7.36355
	5.81173
	7.26337
	6.1823
	6.01365
	7.99754
	6.96891
	8.13031
	6.89587
	5.40717
	8.77504
	6.38494
	5.45052
	6.73944
	8.36173
	8.17962
	6.74277
	8.42069
	5.72466
	7.40139
	8.79754
	7.03501
	6.5573
	6.8198
	8.95254
	6.64235
	5.6442
	8.65754
	5.7807
	5.32383
	6.82939
	8.40531
	7.03498
	6.60809
	8.77069
	7.99569
	6.77516
	8.74966
	6.20754
	8.58501
	8.46863
	5.36365
	8.26587
	5.9807
	8.5669
	5.77811
	7.16272
	8.47939
	8.86949
	7.49621
	9.15254
	7.16444
	7.80087
	5.71587
	7.1618
	7.5988
	7.27587
	7.40902
	7.11533
	6.76087
	6.55504
	6.84033
	8.77121
	6.94123
	6.88504
	8.52426
	6.73402
	8.0292
	8.5642
	6.7198
	6.19363
	5.37294
	5.14277
	8.14708
	6.9892
	6.21365
	5.40052
	9.22939
	8.49018
	4.98328
	5.98676
	6.90052
	8.95194
	6.69337
	8.93498
	5.24212
	8.55225
	6.96587
	8.37516
	6.33865
	7.65994
	8.87198
	9.88957
	6.87639
	8.5742
	7.03408
	7.53141
	8.84605
	7.21087
	8.39748
	8.15717
	8.64104
	6.67087
	8.9073
	8.22035
	7.12873
	5.97504
	8.77105
	6.31643
	7.38004
	7.0917
	8.61444
	8.32783
	9.11176
	5.69708
	6.83673
	6.89104
	8.84966
	6.65742
	7.82337
	7.93408
	6.3067
	5.91949
	5.39212
	8.83865
	6.05641
	6.37783
	6.7867
	8.83865
	7.57939
	8.05551
	7.94837
	7.59328
	8.44391
	8.60087
	8.76837
	8.88242
	7.54569
	5.78957
	8.20139
	8.4142
	8.4217
	5.86266
	7.93141
	7.52004
	6.92035
	8.52254
	8.42248
	8.25587
	8.45254
	5.40587
	7.92552
	5.8092
	6.63766
	6.17158
	5.98319
	5.86735
	9.38031

## Sheet: Fig4C
1 ms wideband chirp	3 ms wideband chirp	6 ms wideband chirp	12 ms wideband chirp			1 ms midband chirp	3 ms midband chirp	6 ms midband chirp	12 ms midband chirp			1 ms narrowband chirp	3 ms narrowband chirp	6 ms narrowband chirp	12 ms narrowband chirp
0.0165595	0.018666	0.0310087	0.0567165			0.0165595	0.0231964	0.0293872	0.0403291			0.0220557	0.0704941	0.107475	0.167558
0.0189654	0.02043	0.0360453	0.0668833			0.0220292	0.0232661	0.0322637	0.0424139			0.0268124	0.0759555	0.125271	0.175371
0.019735	0.02043	0.0382217	0.0748767			0.0226412	0.0237365	0.0335915	0.0506815			0.0270164	0.100445	0.126835	0.178887
0.0201595	0.0204827	0.0387469	0.0751231			0.0233046	0.0240391	0.0349393	0.0561084			0.0270411	0.105926	0.135106	0.193737
0.021459	0.0205752	0.0404523	0.0790797			0.0243301	0.0253708	0.0351618	0.0575837			0.0278027	0.110146	0.150666	0.202971
0.0216329	0.0211046	0.0407934	0.0805519			0.0249136	0.0255783	0.0356487	0.0582695			0.028111	0.110515	0.15312	0.212488
0.0226797	0.0212016	0.041566	0.0819445			0.0253185	0.0257223	0.0359383	0.059505			0.0285262	0.114634	0.157086	0.212639
0.0230722	0.0221022	0.0419731	0.0892722			0.0253536	0.0263993	0.036984	0.0632756			0.0287517	0.122727	0.166464	0.21567
0.0230722	0.0223607	0.0421402	0.0897634			0.025875	0.026655	0.036984	0.0637248			0.0294347	0.123013	0.169953	0.218058
0.0233815	0.0228218	0.0437223	0.0909086			0.0263841	0.0268162	0.0373705	0.0648986			0.0306041	0.13384	0.173136	0.219788
0.0234276	0.0229302	0.0448962	0.092495			0.0263841	0.0271358	0.0383223	0.065218			0.030686	0.13392	0.177468	0.227613
0.0234429	0.0231189	0.0449925	0.092495			0.0273242	0.0273468	0.0391082	0.0663645			0.0312202	0.141817	0.179678	0.231284
0.0243301	0.0235	0.0451927	0.0932376			0.0274516	0.0274516	0.0408336	0.0692637			0.0333705	0.143792	0.180653	0.231575
0.0255074	0.023769	0.0452654	0.094054			0.0276324	0.0281621	0.041704	0.0704205			0.0337515	0.144906	0.181794	0.231993
0.0257223	0.0240391	0.0459546	0.0943863			0.0283327	0.0283473	0.0424757	0.0742411			0.0339138	0.14946	0.185724	0.235627
0.0258338	0.0240563	0.0463929	0.0961563			0.0293644	0.0289793	0.0450096	0.0744639			0.0339945	0.149944	0.188592	0.236179
0.0262065	0.0241076	0.0477936	0.0962105			0.0296886	0.0291276	0.0465728	0.0746409			0.0344433	0.150693	0.19196	0.239491
0.0263296	0.0246964	0.047957	0.0963448			0.0298083	0.029361	0.0469678	0.0760598			0.0350273	0.15625	0.193999	0.247091
0.0264366	0.0249835	0.0492923	0.0963753			0.0299579	0.0297982	0.0472456	0.0772571			0.035137	0.156356	0.194804	0.247888
0.0267492	0.0252003	0.0496785	0.0964194			0.0306069	0.0298584	0.049451	0.0781856			0.0355291	0.159597	0.198646	0.249075
0.0267492	0.0253668	0.05016	0.0983789			0.030869	0.0308524	0.0495516	0.0798526			0.0355724	0.162531	0.200734	0.258368
0.0270695	0.0257223	0.0535758	0.100018			0.0310374	0.0314128	0.0510511	0.0808285			0.0362794	0.163691	0.201432	0.258383
0.0273861	0.0257881	0.0546982	0.101974			0.031043	0.0321187	0.0523023	0.0831745			0.0369937	0.167821	0.204096	0.260405
0.0274927	0.0258179	0.0552944	0.102531			0.03129	0.0327828	0.0527205	0.0833785			0.0374779	0.16803	0.206386	0.261083
0.0275431	0.0260001	0.0560449	0.103004			0.0313392	0.0330556	0.0532759	0.0884678			0.0377089	0.174043	0.210537	0.26349
0.028416	0.0262065	0.056053	0.103428			0.0327676	0.03313	0.0557638	0.088545			0.0379308	0.174194	0.211569	0.265729
0.0289172	0.0271547	0.0588268	0.104096			0.0327797	0.0331765	0.0582553	0.0895868			0.0382813	0.17977	0.214861	0.272983
0.0297137	0.0272678	0.0614071	0.104528			0.0331343	0.0342034	0.0606062	0.090877			0.039427	0.183964	0.215527	0.275073
0.0298945	0.0275431	0.0634109	0.105717			0.0332722	0.0348333	0.0606608	0.0918469			0.0395868	0.18517	0.215567	0.275464
0.0299222	0.0278543	0.0634387	0.106906			0.0333615	0.0356487	0.0612749	0.0936976			0.0398314	0.187383	0.215973	0.279583
0.0303662	0.0279701	0.0635209	0.109216			0.0340014	0.0362483	0.0614505	0.095271			0.0404333	0.187601	0.216232	0.287662
0.0306069	0.0279701	0.0636306	0.109922			0.035115	0.0363966	0.0631676	0.0965467			0.0405301	0.187644	0.223097	0.289944
0.0310374	0.0286713	0.0639668	0.110006			0.0353989	0.0375534	0.0633524	0.0969073			0.0412371	0.190298	0.2234	0.296563
0.031266	0.0286803	0.0639668	0.110625			0.0357695	0.0376768	0.0652888	0.0992935			0.0413018	0.192353	0.22961	0.304262
0.0313031	0.0291646	0.0644807	0.112454			0.036159	0.0397911	0.0658771	0.101803			0.0413841	0.192766	0.232855	0.309414
0.0317248	0.0301457	0.065192	0.112731			0.0367502	0.0400508	0.067066	0.102217			0.0420752	0.19921	0.234641	0.313723
0.0323066	0.0301933	0.0654889	0.113877			0.0375718	0.0400892	0.0671793	0.102337			0.0428366	0.199777	0.234855	0.31469
0.0329249	0.0306069	0.066004	0.114752			0.0377557	0.0401276	0.0682288	0.102411			0.0432657	0.204453	0.235541	0.318104
0.032967	0.0312654	0.0663933	0.115223			0.0379995	0.0413146	0.0686337	0.103999			0.0438986	0.206334	0.235757	0.324758
0.0330137	0.0324018	0.0672593	0.115349			0.0380906	0.0413664	0.0728472	0.104029			0.044059	0.208725	0.236715	0.325389
0.0335804	0.0336906	0.0683324	0.115358			0.0384206	0.0417361	0.0737199	0.104775			0.0443203	0.211025	0.244287	0.333657
0.0338198	0.0338257	0.0690066	0.115454			0.0389992	0.0426385	0.0738368	0.104963			0.0453503	0.211165	0.244746	0.336467
0.0343243	0.0340723	0.0707988	0.115656			0.0393724	0.0427633	0.0741404	0.108452			0.045926	0.211291	0.245624	0.338603
0.0343393	0.035109	0.0715991	0.115706			0.0395847	0.0427923	0.0741862	0.109815			0.0465397	0.212488	0.248273	0.343439
0.0351924	0.035109	0.0718101	0.117232			0.0395868	0.0432265	0.0748234	0.110433			0.0473068	0.215626	0.253316
0.0353147	0.0353805	0.0728573	0.117954			0.0396839	0.043293	0.074887	0.113546			0.0479457	0.215969	0.253559
0.0356487	0.0355681	0.0734759	0.118332			0.0401276	0.0449925	0.0749692	0.114912			0.048205	0.217617	0.253671
0.0356487	0.0355724	0.0736029	0.119963			0.0407812	0.0451803	0.075067	0.116239			0.0495015	0.218496	0.253997
0.035756	0.0355768	0.0754094	0.120761			0.0407843	0.0454543	0.0753154	0.116354			0.0495349	0.219711	0.254472
0.0359383	0.0355884	0.0756234	0.120881			0.04085	0.0455253	0.0781613	0.116772			0.0495599	0.220954	0.256666
0.0363128	0.0357996	0.075639	0.121122			0.0415783	0.0462411	0.0785259	0.117248			0.0506272	0.222866	0.257773
0.0372678	0.0358096	0.0771064	0.121345			0.0434918	0.0473155	0.0812562	0.118			0.0507639	0.224078	0.26094
0.0379995	0.0359582	0.0791931	0.122357			0.0437476	0.0481333	0.0824421	0.120348			0.0517847	0.227142	0.26507
0.0382217	0.0361987	0.0798526	0.125449			0.0438489	0.0485494	0.0834275	0.120957			0.0519046	0.234126	0.270246
0.0385825	0.0362794	0.0809649	0.127083			0.0445806	0.0490316	0.0850884	0.122487			0.0526418	0.234607	0.270329
0.0386935	0.0367869	0.0810713	0.12776			0.0451138	0.0498458	0.0852168	0.124067			0.0539111	0.237533	0.270913
0.0388354	0.0368478	0.0835457	0.127872			0.0453503	0.050261	0.0852974	0.124389			0.0558438	0.237778	0.272192
0.039427	0.0373705	0.0846064	0.131498			0.0455028	0.0502937	0.0857361	0.126367			0.0562476	0.237853	0.272417
0.0396839	0.0374185	0.0849982	0.131595			0.0461578	0.0504281	0.088762	0.127608			0.057735	0.241257	0.272483
0.0402998	0.0375335	0.0851174	0.132297			0.0468036	0.0508265	0.0905049	0.127982			0.0586725	0.243002
0.0407437	0.0378575	0.0860366	0.132973			0.0481383	0.0515841	0.0908617	0.132325			0.0588442	0.24489
0.0418646	0.0379901	0.0872478	0.13342			0.0484012	0.0517103	0.0913815	0.133581			0.058986	0.245736
0.0419102	0.0381612	0.0885363	0.134726			0.0488835	0.0520071	0.0919815	0.133613			0.0592639	0.247434
0.042918	0.0389241	0.0887978	0.135143			0.0491016	0.0527565	0.0947514	0.133735			0.0597891
0.0429622	0.0390189	0.089101	0.136028			0.0492712	0.0547105	0.095898	0.134033			0.0599739
0.0433368	0.0397614	0.0912968	0.136045			0.0498849	0.055035	0.0970463	0.136313			0.0617978
0.044124	0.0397911	0.0920581	0.136204			0.0510592	0.0558721	0.0980569	0.137015			0.062261
0.0456707	0.0410379	0.0932582	0.13892			0.0529238	0.0566295	0.098339	0.137689			0.0635563
0.0461672	0.0411877	0.0935944	0.140033			0.0538576	0.0567238	0.0988039	0.137725			0.0649049
0.0481383	0.0412537	0.095181	0.140042			0.0544104	0.0572351	0.0992865	0.1385			0.0656313
0.0484012	0.0416567	0.0952205	0.141209			0.0555754	0.0585321	0.101019	0.140328			0.0661375
0.0506576	0.041688	0.0961603	0.146054			0.0565824	0.0592892	0.105082	0.140887			0.0665961
0.0509419	0.0417729	0.0979747	0.147688			0.0575035	0.0599739	0.105676	0.141969			0.0666769
0.0512313	0.0421341	0.0979789	0.148326			0.0578655	0.0605585	0.106137	0.14295			0.0686487
0.0514446	0.0423874	0.0982921	0.14908			0.0583486	0.0608434	0.107864	0.143335			0.0714578
0.0545215	0.0423874	0.0996839	0.149415			0.0588137	0.0610257	0.109181	0.143349			0.0717373
0.054743	0.0425662	0.100502	0.149619			0.0591217	0.0611995	0.109515	0.146732			0.0726944
0.0553343	0.0425756	0.100577	0.150008			0.0593921	0.0611995	0.110006	0.148858			0.0727932
0.055419	0.0427167	0.100905	0.150264			0.0601132	0.0612372	0.110146	0.149302			0.0730297
0.0560667	0.0427503	0.101201	0.151053			0.0604657	0.06285	0.111982	0.149437			0.0730795
0.0566071	0.042851	0.101391	0.151696			0.0607324	0.0631311	0.112073	0.150373			0.0741073
0.0566675	0.0428929	0.101467	0.152791			0.0608581	0.0633647	0.112559	0.150514			0.0741404
0.0567748	0.0434432	0.101847	0.153638			0.0613603	0.0638479	0.112728	0.151851			0.076136
0.0570601	0.0435164	0.102655	0.153732			0.0616381	0.0651259	0.113591	0.152287			0.0788991
0.0572351	0.0439108	0.103408	0.154619			0.0622841	0.0652361	0.114199	0.153505			0.079656
0.0574767	0.0439891	0.105331	0.155181			0.0627047	0.0655353	0.114484	0.153874			0.080574
0.0583539	0.0442736	0.105384	0.157086			0.0628623	0.0656313	0.115208	0.156387			0.08172
0.0584724	0.0443977	0.105604	0.15768			0.0632042	0.0657523	0.115482	0.156398			0.0848517
0.0589466	0.0444692	0.105785	0.157786			0.063265	0.0659011	0.115722	0.15775			0.0865237
0.0593063	0.0446973	0.105979	0.158896			0.0639427	0.066036	0.117064	0.161712			0.0887371
0.0599824	0.0449925	0.108972	0.160479			0.0649713	0.0666266	0.117981	0.162231			0.0890564
0.0605038	0.0451138	0.109364	0.162868			0.0657794	0.0670223	0.118266	0.165095			0.0914696
0.0613389	0.0451689	0.110005	0.163845			0.0662035	0.0676169	0.119036	0.165319			0.0926311
0.061738	0.0453356	0.110467	0.165179			0.0664634	0.0688368	0.119253	0.166683			0.0932006
0.0624914	0.0453673	0.110731	0.165479			0.0666853	0.0692256	0.119581	0.16672			0.0937551
0.0625373	0.0455197	0.111679	0.166872			0.0674931	0.069365	0.121757	0.167884			0.0956489
0.0629613	0.045571	0.112106	0.167042			0.0683813	0.0694067	0.122609	0.170671			0.0957615
0.0635176	0.0456073	0.112695	0.16842			0.0690416	0.0696925	0.122736	0.170918			0.0959713
0.0635927	0.045926	0.113778	0.168649			0.0693034	0.0697217	0.123191	0.171263			0.098558
0.0637136	0.0460075	0.115768	0.169187			0.0694808	0.0703082	0.124074	0.17251			0.0986438
0.0644344	0.0461286	0.115781	0.169264			0.0703848	0.0703699	0.12423	0.17328			0.0987712
0.0645298	0.0461445	0.115809	0.169804			0.0714578	0.0703724	0.124306	0.175842			0.0992865
0.0654834	0.0463624	0.115821	0.171535			0.0721119	0.0708303	0.12455	0.176724			0.0999856
0.0669636	0.046763	0.116769	0.172551			0.0723038	0.0711967	0.124692	0.178322			0.101929
0.0676759	0.0468551	0.116772	0.17387			0.0725502	0.0713428	0.125525	0.179088			0.101945
0.0678223	0.0469559	0.116945	0.174432			0.0727218	0.0716837	0.125685	0.179311			0.104414
0.0684068	0.0470387	0.11709	0.175865			0.0729312	0.0720642	0.126539	0.180319			0.105156
0.0684428	0.047066	0.117712	0.178333			0.073003	0.0724222	0.128664	0.181906			0.106113
0.0685438	0.0470824	0.119172	0.17912			0.0730346	0.0733095	0.131296	0.182497			0.106253
0.0688326	0.0471971	0.120191	0.179401			0.0740893	0.0745134	0.132175	0.183116			0.106792
0.0695067	0.0476533	0.122916	0.179431			0.0742912	0.0746688	0.132692	0.183205			0.106906
0.0701643	0.048066	0.122945	0.18046			0.0743746	0.0750308	0.13359	0.183427			0.107594
0.0706639	0.0483893	0.12305	0.18113			0.0744182	0.0752664	0.135308	0.184084			0.108662
0.0719644	0.0490133	0.123238	0.182125			0.0749179	0.0760726	0.135462	0.184266			0.109191
0.0782419	0.0490316	0.123296	0.182316			0.0757353	0.0762479	0.138041	0.184731			0.110864
0.0787656	0.0495671	0.123436	0.182809			0.0759234	0.0768685	0.140042	0.186244			0.111951
0.078875	0.0496932	0.124116	0.183635			0.0766064	0.0773344	0.140235	0.186585
0.0791582	0.0501844	0.12436	0.184549			0.0766323	0.0774968	0.141094	0.186593
0.0809827	0.0502885	0.124493	0.184611			0.0772647	0.0777228	0.141477	0.186893
0.0818649	0.0505999	0.124708	0.184992			0.0773817	0.0778713	0.142425	0.192421
0.0820008	0.0507639	0.124914	0.185919			0.0775709	0.0779819	0.143749	0.193571
0.0820008	0.0510361	0.125283	0.186559			0.0784366	0.0789498	0.145324	0.193691
0.0832584	0.0511415	0.125551	0.1867			0.0787656	0.0793648	0.146204	0.194063
0.0833785	0.0512918	0.125773	0.186895			0.0788685	0.080676	0.147969	0.194103
0.0833908	0.0514913	0.126937	0.18696			0.079965	0.0808584	0.149456	0.19453
0.084295	0.0515308	0.127318	0.187287			0.0804255	0.0811908	0.150752	0.195789
0.0843714	0.0518619	0.127692	0.18733			0.0826509	0.081297	0.151281	0.196602
0.0846428	0.0519781	0.127759	0.187436			0.0844565	0.0813014	0.151643	0.198972
0.0848427	0.0520416	0.128007	0.188949			0.0849514	0.0814735	0.152524	0.20174
0.0850794	0.0521369	0.129444	0.188955			0.0875044	0.0828246	0.152898	0.201939
0.0851149	0.0523611	0.129533	0.189231			0.0898223	0.0831363	0.155825	0.202354
0.0851343	0.0527987	0.130507	0.191127			0.0905052	0.0834295	0.156242	0.202988
0.0851807	0.0532592	0.130831	0.191602			0.0909971	0.0837808	0.156327	0.205667
0.0866932	0.0540291	0.13109	0.192279			0.0916261	0.0839104	0.157274	0.2058
0.0867724	0.0544302	0.131757	0.19233			0.0918726	0.0839232	0.15758	0.205822
0.0888949	0.0552508	0.132177	0.192888			0.0922862	0.0845301	0.15768	0.206545
0.0896233	0.0554563	0.132342	0.192923			0.092495	0.0846774	0.15906	0.208001
0.0905647	0.0556053	0.133238	0.194928			0.0926928	0.0850794	0.160882	0.208555
0.0914625	0.0559654	0.133615	0.19749			0.0931504	0.0853525	0.16217	0.208988
0.0918207	0.0561627	0.13438	0.197588			0.0939028	0.0854753	0.163541	0.210638
0.0930988	0.0564088	0.135205	0.197689			0.0941888	0.0855845	0.166466	0.213116
0.0946579	0.0564721	0.135575	0.197883			0.094262	0.0859894	0.167163	0.21318
0.0964752	0.0566582	0.136432	0.197951			0.0943861	0.0862552	0.169295	0.213341
0.0970432	0.0570525	0.136931	0.199801			0.0960769	0.0865022	0.169358	0.214396
0.0971145	0.0573426	0.140002	0.201203			0.0963864	0.0869502	0.170152	0.214479
0.0971764	0.0574365	0.140187	0.201646			0.0967053	0.0871924	0.170192	0.215299
0.0978541	0.0575837	0.14068	0.202779			0.0972741	0.0872842	0.170987	0.217384
0.0978945	0.0577039	0.141023	0.203256			0.0975926	0.0881917	0.171337
0.0980265	0.057791	0.142225	0.205116			0.100115	0.0890871	0.172274
0.0980265	0.0578238	0.142864	0.205249			0.101201	0.0920551	0.172932
0.0983922	0.0589836	0.143082	0.205931			0.102045	0.0927741	0.173536
0.0988294	0.0593471	0.143649	0.205965			0.103106	0.0928891	0.18012
0.0992066	0.0595162	0.144181	0.206633			0.104243	0.0932183	0.181253
0.0995027	0.0595952	0.144844	0.207491			0.10524	0.0935061	0.184572
0.0998218	0.0596987	0.145734	0.207607			0.105519	0.0943642	0.185262
0.100291	0.0597508	0.146219	0.207631			0.106024	0.0944433	0.185664
0.10149	0.0598375	0.146506	0.207648			0.107256	0.0946295	0.192321
0.101497	0.0599868	0.146527	0.207975			0.108342	0.0947358	0.193832
0.101572	0.0601073	0.147644	0.208922			0.108543	0.0951745	0.193948
0.101591	0.0601722	0.148063	0.209551			0.108836	0.0955136	0.194391
0.10178	0.0603637	0.149379	0.209566			0.109302	0.0958016	0.195237
0.102164	0.0603867	0.149393	0.210493			0.109452	0.0958078	0.195728
0.102849	0.0605055	0.150098	0.210638			0.110852	0.0967451	0.197069
0.102865	0.060613	0.151214	0.21207			0.1115	0.0968654	0.199297
0.103873	0.0608784	0.15125	0.213038			0.112193	0.0972846	0.19992
0.105199	0.0613779	0.151466	0.216396			0.112367	0.0982107	0.200314
0.10666	0.0613825	0.151679	0.216446			0.113662	0.0989632	0.203824
0.108144	0.0614255	0.153541	0.216459			0.115047	0.0993569	0.207968
0.108225	0.0615563	0.15356	0.217246			0.115255	0.0995536	0.209128
0.109009	0.0617504	0.154297	0.217319			0.115681	0.100516	0.210709
0.109402	0.0618268	0.158201	0.217475			0.115684	0.100659	0.211227
0.11024	0.0625198	0.158265	0.2175			0.116041	0.100754	0.21207
0.112881	0.0631798	0.159081	0.218005			0.116166	0.10133	0.215481
0.113185	0.0637766	0.159833	0.21903			0.116899	0.101812	0.215954
0.113518	0.0638584	0.160528	0.220602			0.11766	0.102584	0.215988
0.113857	0.0639684	0.160673	0.221261			0.118349	0.103116	0.216395
0.113918	0.064051	0.161165	0.223934			0.119278	0.103238	0.216879
0.115939	0.064207	0.162337	0.225434			0.11981	0.104833	0.219187
0.116865	0.064231	0.162773	0.226314			0.119821	0.104906	0.223331
0.117356	0.0643978	0.162806	0.227732			0.120611	0.105732	0.231139
0.119744	0.0646265	0.16344	0.227751			0.120651	0.105732	0.234864
0.119819	0.0647032	0.164308	0.227991			0.12096	0.106296	0.235281
0.120753	0.0648155	0.164939	0.230311			0.121188	0.106573	0.237512
0.12277	0.0648986	0.165171	0.230544			0.121753	0.106862	0.237814
0.122808	0.0649713	0.165302	0.230692			0.122547	0.108824
0.12297	0.0650282	0.165359	0.231066			0.123924	0.109453
0.124872	0.0650854	0.165562	0.233115			0.123964	0.11033
0.126473	0.0651471	0.165693	0.234324			0.124324	0.110579
0.127034	0.065282	0.16623	0.234996			0.124337	0.110629
0.127409	0.0655828	0.166704	0.236238			0.124987	0.110683
0.128348	0.0656303	0.167375	0.236983			0.125933	0.111279
0.128457	0.0657523	0.167607	0.237625			0.126237	0.112127
0.128851	0.0660437	0.16809	0.237793			0.126286	0.112511
0.129886	0.0661438	0.168402	0.238017			0.1279	0.113254
0.130383	0.0663185	0.168487	0.239859			0.129211	0.113606
0.130807	0.0665151	0.169558	0.240033			0.129277	0.11442
0.130918	0.0667869	0.169721	0.240301			0.129477	0.11442
0.131837	0.0668153	0.169772	0.241241			0.12975	0.114499
0.133089	0.0668339	0.171001	0.244304			0.129853	0.115622
0.134148	0.0669864	0.171723	0.244887			0.130669	0.115813
0.136058	0.067474	0.172027	0.244983			0.131595	0.117615
0.137705	0.0682739	0.172173	0.246943			0.13188	0.117701
0.138025	0.0687682	0.172466	0.247203			0.132299	0.118431
0.139711	0.0690712	0.17284	0.248273			0.132746	0.118673
0.140002	0.0691492	0.174791	0.249066			0.133569	0.119407
0.141398	0.0693566	0.175417				0.134085	0.120117
0.141805	0.0694032	0.17576				0.134829	0.120359
0.144787	0.0694602	0.175872				0.135609	0.120364
0.145049	0.0695079	0.176062				0.135615	0.120619
0.146619	0.0697241	0.177061				0.136822	0.120833
0.146637	0.0698401	0.177624				0.136859	0.121185
0.148753	0.0699115	0.178276				0.136937	0.121345
0.150521	0.0699556	0.178365				0.137838	0.122932
0.151231	0.0699666	0.180216				0.139179	0.123432
0.151394	0.070002	0.180323				0.139665	0.123684
0.151904	0.0704941	0.180676					0.124193
0.152197	0.0707107	0.182206					0.124284
0.1527	0.0708194	0.182871					0.124486
0.152858	0.0708365	0.183054					0.126391
0.155423	0.0709172	0.183192					0.127027
0.155592	0.0712219	0.183915					0.12918
0.157391	0.07125	0.185077					0.130096
0.158012	0.0713428	0.185184					0.130934
0.158541	0.071512	0.185836					0.13133
0.15951	0.0718445	0.186408					0.132062
0.160092	0.0718767	0.18647					0.132236
0.160395	0.0720254	0.186638					0.133089
0.161569	0.0720799	0.187305					0.133253
	0.0721688	0.187513					0.13355
	0.0722434	0.189828					0.134177
	0.0725609	0.190207					0.134306
	0.0727191	0.192971					0.136209
	0.0729663	0.193525					0.136621
	0.0730297	0.194419					0.137805
	0.0731612	0.196905					0.139928
	0.0734891	0.197709					0.140425
	0.0736149	0.198458					0.140504
	0.0737495	0.199145					0.140619
	0.0738708	0.201405					0.141579
	0.0740893	0.202971					0.141678
	0.0741848						0.142612
	0.0743748						0.142641
	0.074664						0.144415
	0.0748562						0.146574
	0.074978						0.147052
	0.0753025						0.147566
	0.0753536						0.148844
	0.0757559						0.149279
	0.0761003						0.14968
	0.076333						0.150138
	0.0765277						0.152331
	0.0773262						0.153229
	0.0774987						0.153711
	0.0776634						0.153793
	0.0778344						0.154629
	0.0778897
	0.0781895
	0.0786533
	0.0793648
	0.0794164
	0.0797633
	0.0799605
	0.0802296
	0.080264
	0.0803175
	0.0806379
	0.0808476
	0.0810713
	0.081379
	0.0822298
	0.0824875
	0.0825062
	0.082564
	0.0829762
	0.0830229
	0.0834672
	0.0838476
	0.083887
	0.0840673
	0.0842558
	0.0853492
	0.0858527
	0.0860241
	0.0864691
	0.086695
	0.0867535
	0.0868899
	0.0869927
	0.0870358
	0.0871165
	0.0872478
	0.0877971
	0.0881167
	0.0887967
	0.0887978
	0.0888355
	0.0888408
	0.0889797
	0.0891556
	0.089523
	0.0895499
	0.0896593
	0.0896679
	0.0897154
	0.0897994
	0.0898448
	0.0898594
	0.0899849
	0.0902412
	0.0910056
	0.0910234
	0.0913957
	0.0919866
	0.0921124
	0.0923573
	0.0925986
	0.0925997
	0.0926311
	0.0927741
	0.0930096
	0.093319
	0.093525
	0.0935414
	0.0940011
	0.0942148
	0.0943933
	0.0945953
	0.0946441
	0.0946485
	0.0952486
	0.09525
	0.0953233
	0.0953403
	0.0956683
	0.0956811
	0.0958027
	0.0958927
	0.0961956
	0.0964343
	0.0964482
	0.0969952
	0.0970817
	0.0970876
	0.0972687
	0.0974022
	0.0975222
	0.0975416
	0.0978945
	0.0979705
	0.0981913
	0.0982032
	0.0982443
	0.0983312
	0.0985846
	0.0986374
	0.0990798
	0.0991523
	0.0992392
	0.0993369
	0.0995484
	0.0996916
	0.0997593
	0.0999425
	0.100075
	0.100198
	0.100287
	0.10033
	0.100912
	0.101201
	0.101414
	0.101444
	0.102171
	0.102719
	0.102752
	0.102876
	0.102901
	0.103777
	0.103881
	0.103938
	0.103959
	0.104083
	0.104314
	0.104445
	0.104457
	0.104717
	0.105299
	0.105717
	0.105727
	0.105894
	0.106088
	0.106205
	0.106657
	0.107034
	0.107121
	0.107515
	0.107864
	0.107996
	0.108024
	0.108024
	0.108588
	0.108699
	0.108735
	0.109019
	0.109101
	0.109299
	0.109632
	0.109859
	0.109887
	0.109935
	0.110042
	0.11007
	0.110105
	0.110175
	0.110356
	0.110433
	0.110538
	0.110625
	0.110838
	0.111189
	0.111357
	0.111598
	0.111791
	0.11209
	0.112137
	0.112175
	0.112252
	0.112304
	0.112495
	0.112601
	0.112944
	0.11301
	0.11307
	0.113185
	0.113254
	0.113351
	0.113433
	0.113715
	0.113924
	0.114043
	0.114214
	0.114345
	0.114608
	0.114634
	0.114634
	0.115482
	0.115498
	0.115582
	0.115582
	0.115593
	0.115663
	0.115686
	0.115942
	0.115956
	0.115967
	0.116445
	0.116677
	0.116782
	0.116903
	0.117533
	0.117562
	0.117569
	0.117881
	0.118334
	0.118673
	0.118895
	0.118968
	0.11922
	0.119554
	0.119758
	0.119821
	0.119821
	0.119881
	0.119929
	0.120001
	0.120013
	0.120018
	0.120063
	0.120126
	0.120163
	0.120215
	0.12058
	0.120824
	0.120826
	0.121056
	0.121073
	0.121536
	0.121562
	0.121726
	0.121806
	0.121898
	0.12195
	0.122016
	0.122128
	0.122164
	0.122243
	0.122357
	0.122569
	0.12265
	0.122719
	0.122826
	0.122901
	0.122926
	0.123004
	0.123183
	0.123191
	0.123308
	0.123471
	0.123596
	0.12361
	0.123694
	0.123783
	0.124002
	0.124067
	0.124358
	0.124417
	0.124679
	0.124686
	0.124772
	0.124926
	0.124947
	0.124982
	0.125155
	0.125319
	0.125608
	0.126346
	0.12671
	0.126972
	0.127
	0.12735
	0.127464
	0.12794
	0.12808
	0.12808
	0.128106
	0.128228
	0.128273
	0.12829
	0.128377
	0.12875
	0.128851
	0.12918
	0.129355
	0.129432
	0.129943
	0.130079
	0.130524
	0.130812
	0.131183
	0.131469
	0.131523
	0.131528
	0.131711
	0.131802
	0.131918
	0.131947
	0.132348
	0.132548
	0.132597
	0.132724
	0.132919
	0.133048
	0.13311
	0.133377
	0.133615
	0.13378
	0.133912
	0.13456
	0.134863
	0.135464
	0.135535
	0.135693
	0.135779
	0.135873
	0.136155
	0.136227
	0.136416
	0.136503
	0.136644
	0.136859
	0.136989
	0.137518
	0.137689
	0.13783
	0.138166
	0.138181
	0.138323
	0.138454
	0.138468
	0.138729
	0.138906
	0.139024
	0.139095
	0.139459
	0.14001
	0.140042
	0.140499
	0.140674
	0.141345
	0.141421
	0.141538
	0.141665
	0.14209
	0.14235
	0.142463
	0.142575
	0.142762
	0.142896
	0.143088
	0.143191
	0.143381
	0.143539
	0.143752
	0.143762
	0.143933
	0.14427
	0.144725
	0.144844
	0.144852
	0.145176
	0.145409
	0.145451
	0.145557
	0.146325
	0.146814
	0.14692
	0.147021
	0.147156
	0.147349
	0.147429
	0.147678
	0.148014
	0.148142
	0.148212
	0.148234
	0.148696
	0.148759
	0.148827
	0.149089
	0.149113
	0.149411
	0.150113
	0.15021
	0.150535
	0.150605
	0.150778
	0.15084
	0.151118
	0.15115
	0.151388
	0.151684
	0.151941
	0.152558
	0.152569
	0.152579
	0.152802
	0.153055
	0.153067
	0.153084
	0.153224
	0.153465
	0.153818
	0.154033
	0.154773
	0.154902
	0.155032
	0.155061
	0.155081
	0.155329
	0.155595
	0.155791
	0.156307
	0.15644
	0.156484
	0.157094
	0.157094
	0.15736
	0.157555
	0.157595
	0.158312
	0.159437
	0.159448
	0.159724
	0.159822
	0.159896
	0.160179
	0.160632
	0.160783
	0.16097
	0.161316
	0.161577
	0.161865
	0.161883
	0.16195
	0.162213
	0.162647
	0.1628
	0.163132
	0.163255
	0.163264
	0.163461
	0.163598
	0.163714
	0.163926
	0.164195
	0.164316
	0.16457

## Sheet: Fig5A
Trial number	1 ms chirp EFP Latency	3 ms chirp EFP Latency	6 ms chirp EFP Latency	12 ms chirp EFP Latency
1	8.13587	NaN	10.3859	12.0859
2	NaN	9.08587	10.4859	11.6359
3	8.18587	NaN	10.3859	12.0859
4	8.11087	9.31087	10.4109	12.1609
5	NaN	9.13587	10.0859	11.7109
6	NaN	8.88587	10.2859	12.6359
7	7.71087	9.51087	10.5109	12.3109
8	7.68587	9.51087	10.3359	11.8109
9	8.03587	9.43587	NaN	12.2859
10	7.88587	9.06087	10.3109	12.1109
11	8.31087	9.08587	10.3359	11.8609
12	7.93587	9.38587	10.3359	12.0359
13	NaN	8.88587	10.2109	12.3609
14	7.63587	9.41087	10.3359	NaN
15	NaN	8.63587	10.3359	12.2859
16	8.31087	NaN	10.7359	12.6109
17	8.36087	9.38587	10.5359	11.8609
18	8.18587	9.31087	10.1359	12.0109
19	7.96087	9.51087	10.0859	11.9609
20	8.13587	9.28587	10.4859	12.1609
21	7.88587	9.48587	10.4359	11.8359
22	NaN	8.63587	10.3609	12.7359
23	7.71087	9.13587	10.3859	11.7359
24	7.81087	9.38587	NaN	11.8109
25	7.96087	9.16087	10.7109	11.9109
26	NaN	9.46087	10.3859	11.7359
27	7.88587	9.21087	10.4609	12.2609
28	8.03587	9.46087	10.4109	11.6859
29	8.91087	9.36087	NaN	12.0859
30	NaN	9.53587	NaN	12.4609

## Sheet: Fig5B
Trial number	1 ms chirp EFP Latency	3 ms chirp EFP Latency	6 ms chirp EFP Latency	12 ms chirp EFP Latency
1	NaN	NaN	8.63587	12.4609
2	NaN	NaN	9.16087	8.93587
3	8.56087	NaN	8.83587	9.18587
4	7.48587	NaN	9.11087	11.8609
5	NaN	9.08587	9.66087	9.68587
6	NaN	8.73587	9.08587	NaN
7	9.88587	10.1109	9.88587	8.96087
8	7.03587	8.71087	8.76087	9.03587
9	7.23587	8.98587	NaN	8.98587
10	7.13587	10.2609	8.36087	9.08587
11	10.5359	8.83587	8.68587	9.78587
12	9.23587	10.6859	8.51087	10.4859
13	NaN	7.31087	NaN	10.3609
14	6.98587	8.36087	9.23587	NaN
15	NaN	6.98587	8.71087	9.08587
16	NaN	NaN	9.28587	10.7609
17	7.01087	7.33587	9.16087	10.4859
18	NaN	10.1609	8.58587	8.98587
19	7.48587	11.2109	8.83587	NaN
20	7.48587	7.21087	8.63587	9.46087
21	6.83587	10.3609	8.71087	11.4859
22	NaN	8.51087	9.33587	9.16087
23	6.93587	8.88587	8.51087	10.6609
24	6.98587	9.03587	NaN	10.2859
25	NaN	10.5609	9.21087	9.76087
26	NaN	6.96087	9.66087	NaN
27	7.53587	NaN	NaN	8.91087
28	7.01087	NaN	9.31087	9.48587
29	9.16087	NaN	NaN	9.13587
30	NaN	NaN	NaN	10.0109

[truncated: 16 more sheets: Fig5C, Fig5D, Fig5E, Fig5F, Fig6A, Fig6B, Fig6C, Fig6D, Fig7, FigS1, FigS2A, FigS2B, Exp01, Exp01_Stimulus_Selectivity, Exp02, Exp03]
